# Supplementary material for: Fibrosis Severity in MASLD Determines the Predictive Value of Lp-PLA2 for Carotid Atherosclerosis in Type 2 Diabetes: A Cross-Sectional Study
Source: Biomedicines. 2025 Oct 5;13(10):2431. doi: 10.3390/biomedicines13102431 (PMC12561132; doi:10.3390/biomedicines13102431)
Supplement: Supplementary file 1 [file biomedicines-13-02431-s001.zip]

Archive with 1 entries (1 files):
- biomedicines-3811707-supplementary.pdf
